# Supplementary material for: Combination of epigenetic regulation with gene therapy-mediated immune checkpoint blockade induces anti-tumour effects and immune response in vivo
Source: Nat Commun. 2021 Nov 18;12:6742. doi: 10.1038/s41467-021-27078-x (PMC8602287; doi:10.1038/s41467-021-27078-x)
Supplement: Supplementary file 4 — Source Data [file 41467_2021_27078_MOESM4_ESM.xlsx]

## Sheet: Fig. 2b
B16F10 cells									Mean（RLU/mg protein)	SD
PEI25k/pDNA (w/w=2.5:1)	96926	193426	136348		1.65431e+07	3.30135e+07	2.32715e+07		2.4276e+07	8.28101e+06	0.000246915
PEI1.8k/pDNA (w/w=10:1)	7533	8585	7680		1.28571e+06	1.46527e+06	1.3108e+06		1.37549e+06	97234.8
PEI1.8k-Too/pDNA (w/w=10:1)	44514	29212	40163		7.59754e+06	4.98583e+06	6.85492e+06		6.29169e+06	1.34573e+06
PEI1.8k-Tos/pDNA (w/w=5:1)	46922	43865	48101		8.00853e+06	7.48677e+06	8.20976e+06		7.90169e+06	373149
PEI1.8k-Orn/pDNA (w/w=10:1)	31030	37907	36269		5.29613e+06	6.46988e+06	6.19031e+06		5.98544e+06	613108
PEI1.8k-Arg/pDNA (w/w=5:1)	57434	44727	53032		9.8027e+06	7.6339e+06	9.05137e+06		8.82932e+06	1.10132e+06
PEI1.8K-Orn(Tos）/pDNA (w/w=5:1)	184384	272854	204259		3.14702e+07	4.65701e+07	3.48624e+07		3.76342e+07	7.92234e+06
PEI1.8k-Arg(NO2)/pDNA (w/w=5:1)	322520	470222	360550		5.50469e+07	8.02564e+07	6.15378e+07		6.56137e+07	1.30896e+07
PEI-RT3/pDNA (w/w=5:1)	1033841	1216812	985449		1.76453e+08	2.07683e+08	1.68194e+08		1.8411e+08	2.08279e+07

## Sheet: Fig. 2d
B16F10								Mean (RLU/mg protein)	STD
PD	993662	1167013	1414892		1.19186e+06	211711		2.03423e+08	3.61343e+07
PPD	1953405	2777807	2234323		2321845	419112		3.96287e+08	7.1533e+07

## Sheet: Fig 2f
B16F10 cells
PEI1.8k/DNA	38.8	48.9	49.2
PEI-RT/DNA	82.3	90.6	93.1
PEG-PLG/PEI-RT/DNA(1/10/1)	126.4	114.2	135.3

## Sheet: Fig.3b&c
		PBS		Volume (mm3)
number		1				2				3					4				5				6				7				8				9				10					Mean	SD
	1	5.32	4.59	56.0411		4.91	4.52	50.1566		4.82	4.52	49.2373	17.4		4.92	4.38	47.1936		5.21	4.56	54.1673		5.35	4.28	49.0017		4.78	4.39	46.0603		5.29	4.72	58.9264		5.45	4.44	53.7196		5.37	4.26	48.7263			51.323	4.16994
	2	5.57	5.47	83.3297		5.63	5.19	75.8251		5.63	5.4	82.0854	17.7		5.35	5.27	74.2925		5.62	5.23	76.8616		5.74	5.25	79.1044		5.33	5.41	77.9995		5.74	5.36	82.454		5.76	5.49	86.8035		5.93	5.28	82.6595			80.1415	3.93384
	3	6.25	5.97	111.378		6.2	6.11	115.73		6.28	5.97	111.912	18.5		5.88	5.59	91.8694		5.95	5.89	103.209		5.94	5.73	97.5137		6.12	5.78	102.23		6.19	6.01	111.792		6.37	6.06	116.965		6.36	5.83	108.085			107.068	8.15774
	4	6.72	6.63	147.695		7.27	6.4	148.89		7.26	6.68	161.979	18.2		6.98	6.87	164.717		7.04	6.36	142.383		6.86	6.63	150.772		7.24	6.87	170.853		7.68	6.56	165.249		7.48	6.49	157.529		7.32	6.59	158.947			156.901	9.14743
	5	8.85	8.7	334.928		8.97	8.25	305.26		9.17	8.8	355.062	18.3		9.16	8.24	310.971		9.24	8.45	329.88		8.86	8.37	310.352		8.97	7.98	285.607		8.6	7.63	250.333		8.58	7.19	221.776		8.75	7.62	254.032			295.82	42.3362
	6	10.67	9.45	476.429		9.98	9.23	425.113		10.25	9.88	500.274	18		10.75	9.23	457.912		10.48	9.54	476.901		9.96	9.23	424.261		10.66	8.6	394.207		8.92	8.86	350.108		9.25	8.25	314.789		10.34	8.45	369.151			418.914	61.0471
	7	11.77	10.65	667.491		11.39	10.43	619.53		12.6	10.25	661.894	18.3		11.97	10.18	620.24		11.85	10.56	660.718		11.5	10.34	614.765		11.6	10.73	667.771		11.44	10.96	687.096		11.38	10.14	585.044		11.58	9.74	549.283			633.383	43.3484
	8	13.27	11.17	827.842		12.31	11.36	794.3		13.33	11.62	899.938	18.5		13.25	11.86	931.87		13.13	12.31	994.834		12.89	11.65	874.732		12.78	11.87	900.331		13.16	11.86	925.54		13.33	11.17	831.585		12.83	11.67	873.652			885.462	58.6334
	9	13.75	12.84	1133.45		14.12	12.75	1147.69		14.65	13.81	1397	17.4		15.75	13.44	1422.49		15.16	13.42	1365.13		14.21	13.49	1292.97		14.44	13.6	1335.41		13.73	13.55	1260.43		14.17	13.97	1382.71		14.37	13.67	1342.65			1307.99	100.267
	10	15.26	13.75	1442.55		15.42	14.4	1598.75		15.81	15.05	1790.5	19.3		16.1	15.06	1825.77		16.7	15.02	1883.76		15.55	14.86	1716.87		15.48	14.58	1645.34		15.05	14.61	1606.23		15.54	15.03	1755.25		15.24	15.13	18.6+AZ14			1696.11	136.608
	11	16.28	14.89	1804.74		16.97	15.21	1962.95		16.03	15.88	2021.18	18.2		17.24	15.8	2151.9		17.3	15.94	2197.82		16.33	15.47	1954.06		16.16	15.23	1874.18		15.95	15.79	1988.36		16.38	16.05	2109.76		15.78	16.05	2032.48			2009.74	121.283
	12	17.95	16.08	2320.63		17.8	16.48	2417.15		17.22	16.63	2381.15	18.5		18.68	16.06	2409.01		18.18	16.63	2513.9		17.69	15.99	2261.49		16.82	16.53	2297.96		17.23	16.5	2345.43		17.78	16.45	2405.66		17.64	16.25	2329.03			2368.14	72.6467
		DNA
		1				2				3					4				5				6				7				8				9				10
	1	4.84	4.69	53.2306		5.87	4.21	52.0202		5.17	4.32	48.2423			5.28	4.62	56.3492		5.01	4.44	49.3826		5.22	4.21	46.2599		5.12	4.45	50.6944		5.23	4.26	47.456		5.23	4.3	48.3513		5.27	4.41	51.2457			50.3232	3.02708
	2	5.48	5.13	72.1083		6.21	4.95	76.0803		5.62	5.41	82.2434			5.89	5.38	85.2413		5.52	5.33	78.4086		5.71	5.39	82.9437		5.72	5.49	86.2007		6.12	5.18	82.1071		6.01	4.96	73.9278		5.88	5.04	74.6807			79.3942	5.0081
	3	6.31	5.51	95.7861		6.79	5.31	95.7258		6.01	5.87	103.543	18.2		6.26	6.02	113.432		5.99	5.87	103.198		6.08	5.85	104.036		6.13	6.08	113.302		6.49	5.77	108.035		6.49	5.69	105.06		6.48	5.62	102.333			104.445	6.05976
	4	8.16	6.19	156.33		7.23	6.44	149.927		7.19	6.32	143.593			7.34	6.54	156.972		7.41	6.39	151.283		7.81	6.27	153.517		7.14	6.47	149.443		7.98	6.45	165.994		7.52	6.22	145.468		7.23	6.68	161.31			153.384	6.94274
	5	9.12	8.37	319.459		9.2	8.52	333.916		9.19	8.3	316.55	18		8.59	8.43	305.224		8.82	8.66	330.731		9.04	8.38	317.414		8.99	8.45	320.954		8.94	8.42	316.907		9.05	8.09	296.153		9.18	8.33	318.495			317.58	10.898
	6	9.97	9.57	456.551		10.1	9.76	481.051		9.94	9.61	458.99	18.1		9.75	9.47	437.194		10.54	9.77	503.037		10.65	9.4	470.517		10.72	9.68	502.245		10.45	10.29	553.244		10.18	9.85	493.845		9.89	9.82	476.858			483.353	32.3076
	7	11.38	10.38	613.066		10.85	10.8	632.772		11.17	10.26	587.92	18		11.11	10.12	568.912		11.44	10.85	673.373		11.32	10.52	626.394		11.65	10.58	652.03		10.97	10.75	633.86		10.93	10.37	587.689		11.08	9.92	545.171			612.119	39.4124
	8	12.5	11.36	806.56		14.98	10.85	881.742		13.11	11.29	835.527	18.5		12.6	11.19	788.861		13.56	11.41	882.675		12.49	11.7	854.878		11.97	11.83	837.594		12.27	11.75	847.013		12.79	11.16	796.469		13.15	12.11	964.238			849.556	51.6506
	9	14.04	13.09	1202.86		15.44	12.88	1280.7		14.91	12.85	1230.99	17.6		13.61	12.94	1139.45		14.61	13.24	1280.55		14.65	12.83	1205.76		14.14	12.81	1160.16		14.3	13.63	1328.3		14.37	13.15	1242.45		14.62	13.34	1300.86			1237.21	61.3252
	10	16.01	14.5	1683.05		15.58	14.81	1708.63		15.48	14.55	1638.58	18		15.78	14.14	1577.52		15.97	14.58	1697.42		15.84	14.36	1633.18		16.61	14.45	1734.1		16.33	14.33	1676.67		16.28	14.03	1602.28		16.14	14.08	1599.85			1655.13	52.4496
	11	16.44	15.38	1944.39		16.8	15.84	2107.61		16.21	15.55	1959.81	18.7		16.15	15.4	1915.07		16.76	15.83	2099.93		16.55	16.03	2126.35		17.42	15.98	2224.19		17.11	15.66	2097.99		16.82	14.92	1872.12		16.53	15.38	1955.04			2030.25	114.765
	12	16.87	16.67	2343.99		17.21	16.88	2451.86		17.05	16.39	2290.09	18.3		16.84	16.28	2231.62		17.25	16.99	2489.69		17.32	16.46	2346.27		17.88	16.75	2508.23		17.53	16.97	2524.15		16.93	16.15	2207.86		17.17	16.68	2388.54			2378.23	113.835
0		Zeb
		1				2				3					4				5				6				7				8				9				10
	1	4.82	4.65	52.1102		5.02	4.41	48.8147		5.22	4.17	45.385			5.06	4.5	51.2325		4.87	4.49	49.0898		4.79	4.29	44.0778		4.78	4.71	53.02		5.21	4.33	48.8409		4.79	4.3	44.2835		5.08	4.45	50.2984			48.7153	3.18506
	2	5.34	5.06	68.3616		5.42	4.66	58.8493		5.46	4.78	62.3761			5.53	4.83	64.5044		5.41	4.94	66.0117		5.42	5.01	68.0213		5.62	5.31	79.231		5.72	4.92	69.2303		6.18	4.66	67.1012		5.49	5.13	72.2399			67.5927	5.54219
	3	6.31	5.28	87.9564		6.01	5.25	82.8253		6.38	5.14	84.2785	18.5		6.15	5.02	77.4912		6.13	5.12	80.3471		6.06	5.27	84.1519		6.51	5.42	95.6202		6.1	5.38	88.2804		6.56	5.39	95.2909		6.07	5.35	86.8693			86.3111	5.85468
	4	7.23	5.58	112.558		6.88	5.96	122.194		6.79	5.92	118.983			6.78	5.58	105.552		6.62	5.88	114.441		7.82	5.5	118.278		7.26	5.83	123.38		6.87	5.84	117.153		6.92	5.69	112.021		6.92	5.49	104.285			114.884	6.43171
	5	8.31	7.57	238.102		8.35	7.21	217.034		7.83	7.26	206.35	18.1		7.87	6.98	191.715		7.65	7.52	216.305		8.99	7.32	240.853		7.97	7.82	243.692		8.22	7.24	215.436		8.1	7.17	208.206		8.02	7.46	223.163			220.086	16.6751
	6	9.49	8.09	310.551		8.82	8.23	298.702		8.66	8.48	311.372	18.2		9.19	8.62	341.429		9.48	8.93	377.991		9.36	8.58	344.525		9.13	8.38	320.574		9.06	8.13	299.419		8.42	7.84	258.77		9.38	8.47	336.465			319.98	32.4637
	7	9.82	9.38	432.003		9.15	8.95	366.469		10.17	9.25	435.085	18.6		10.31	9.86	501.167		10.64	10.18	551.324		11.29	10.08	573.568		10.83	10.07	549.108		10.32	9.77	492.537		10.28	9.26	440.743		10.47	9.76	498.674			484.068	65.1135
	8	10.78	10.08	547.658		10.21	9.98	508.46		10.65	10.23	557.277	19.5		11.35	10.85	668.075		11.83	10.96	710.519		12.43	10.85	731.645		11.27	11.26	714.448		11.89	10.54	660.44		11.34	9.92	557.964		11.69	10.72	671.698			632.819	81.6579
	9	12.09	11.67	823.262		11.82	10.45	645.387		11.69	11.46	767.633	20.1		11.98	11.86	842.551		12.46	11.74	858.666		12.89	12.08	940.496		14.13	11.47	929.478		13.26	11.49	875.293		13.3	10.76	769.921		12.28	12.22	916.876			836.956	90.5698
	10	14.68	12.66	1176.42		13.28	11.89	938.711		13.21	12.78	1078.78	19.6		13.85	13.21	1208.44		13.26	13.07	1132.57		13.67	13.38	1223.63		14.98	12.92	1250.28		13.7	13.2	1193.54		14.04	12.32	1065.51		13.99	13.64	1301.42			1156.93	105.982
	11	14.89	14.07	1473.85		14.66	13.13	1263.67		14.55	13.88	1401.56	20.1		14.78	14.59	1573.1		14.76	14.07	1460.98		14.84	14.22	1500.39		15.43	14.53	1628.8		14.92	13.98	1457.99		14.57	13.71	1369.32		15.47	14.27	1575.1			1470.47	108.242
	12	15.64	15.23	1813.87		16.32	14.19	1643.07		15.52	14.96	1736.7	20.2		16.2	15.56	1961.12		16.12	14.86	1779.81		16.34	15.58	1983.16		16.48	15.61	2007.86		16.19	15.25	1882.59		15.23	15.03	1720.24		16.39	15.88	2066.57			1859.5	141.731
		PLL-RT/shPD-L1								3
		1				2									4				5				6				7				8				9				10
	1	5.38	4.32422	50.3		5.03	4.26274	45.7		4.91	4.51745	50.1			4.72	4.51457	48.1		5.24	4.63146	56.2		5.04	4.33242	47.3		4.71	4.33227	44.2		4.89	4.19855	43.1		5.22	4.31073	48.5		5.34	4.42583	52.3			48.58	3.89524
	2	6.11	5.18401	82.1		5.71	5.4048	83.4		5.62	5.27534	78.2			5.52	5.19894	74.6		6.08	5.22834	83.1		5.87	5.16837	78.4		5.32	5.25657	73.5		5.56	5.21481	75.6		5.62	4.93012	68.3		5.69	5.11038	74.3			77.15	4.83397
	3	6.54	6	117.72		5.93	5.87	102.165		6.34	5.46	94.5028	18.7		5.96	5.55	91.7914		6.5	5.73	106.707		6.46	5.66	103.475		5.77	5.73	94.7229		5.99	5.88	103.55		6.16	5.69	99.7184		6.33	5.85	108.314			102.267	7.68565
	4	7.21	6.10132	134.2		6.74	6.17259	128.4		7.12	6.16031	135.1			6.54	6.21235	126.2		7.28	6.25467	142.4		7.02	6.30199	139.4		7.24	6.40485	148.5		7.28	6.11699	136.2		7.41	5.80613	124.9		7.12	6.34451	143.3			135.86	7.7672
	5	8.57	6.87	202.239		7.86	6.73	178.001		7.98	6.96	193.282	18.4		7.78	6.49	163.847		8.43	7.13	214.278		8.11	6.86	190.827		8.42	7.46	234.293		8.24	7.82	251.948		8.02	7.46	223.163		8.3	7.51	234.06			208.594	27.8125
	6	9.31	8.25	316.831		8.38	7.96	265.485		8.64	8.57	317.282	18.2		8.24	7.97	261.706		10.13	8.02	325.783		8.41	8.16	279.992		8.67	8.41	306.606		8.47	8.36	295.982		9.32	8.16	310.289		8.69	8.58	319.863			299.982	23.2496
	7	10.25	9.29	442.309		9.42	8.98	379.816		9.9	9.13	412.617	18.6		8.91	8.67	334.877		10.55	9.2	446.476		9.04	8.93	360.447		9.86	9.42	437.47		10.35	9.55	471.973		10.63	8.91	421.948		10.57	9.28	455.136			416.307	44.433
	8	10.84	10.2	563.897		10.34	9.67	483.441		10.96	10.26	576.866	18.7		10.98	9.52	497.561		11.16	10.25	586.249		10.9	9.63	505.416		10.98	10.12	562.255		11.18	9.93	551.201		11.23	10.46	614.346		11.44	10.47	627.032			556.826	48.4842
	9	12.21	10.78	709.452		11.46	10.67	652.354		11.75	11.12	726.47	17.9		11.7	10.59	656.066		12.81	10.98	772.189		11.78	10.21	613.998		11.33	10.98	682.975		12.19	10.42	661.773		11.89	11.36	767.2		11.67	11.13	722.822			696.53	51.9245
	10	12.57	11.74	866.246		12.76	11.44	834.974		13.92	12.06	1012.29	18		12.54	11.43	819.144		13.57	11.56	906.704		12.36	11.33	793.32		12.47	11.9	882.938		12.89	11.19	807.018		12.96	12.16	958.169		12.16	12.07	885.764			876.656	69.1323
	11	14.04	13.01	1188.21		12.99	12.83	1069.13		14.24	13.08	1218.14	18.7		13.26	12.45	1027.67		13.98	12.61	1111.49		12.61	12.25	946.144		13.68	12.43	1056.81		12.94	12.65	1035.35		13.58	12.98	1143.98		13.19	12.02	952.848			1074.98	91.3459
	12	14.44	14.04	1423.22		14.56	13.48	1322.85		15.23	13.44	1375.52	18.9		14.78	13.22	1291.54		14.46	14.21	1459.91		13.56	13.38	1213.79		14.25	13.62	1321.72		13.32	13.21	1162.2		14.19	13.72	1335.55		13.69	12.64	1093.62			1299.99	114.408
		PEG-PLG/PLL-RT/shPD-L1
		1				2				3					4				5				6				7				8				9				10
	1	5.38	4.26	48.817		5.32	4.47	53.1492		5.11	4.3	47.2419			5.28	4.4	51.1104		5.11	4.35	48.347		4.69	4.67	51.1419		4.98	4.42	48.6456		5.61	4.23	50.1896		4.72	4.57	49.2884		5.04	4.55	52.1703			50.0101	1.86425
	2	6.07	5.21	82.3823		6.07	5.33	86.221		6.08	5.17	81.2559			5.52	5.33	78.4086		5.72	5.16	76.1492		5.67	5.12	74.3178		5.81	5.29	81.2938		6.14	4.99	76.4433		5.54	5.31	78.1032		5.58	5.22	76.023			79.0598	3.65909
	3	6.43	5.72	105.19		6.52	5.84	111.184		6.57	5.58	102.283			5.89	5.82	99.7542		6.21	5.54	95.2974		5.96	5.73	97.842		6.38	5.79	106.942		6.82	5.39	99.0677		5.86	5.79	98.2256		6.24	5.53	95.4124			101.12	5.21512
	4	6.59	6.14	124.22		7.12	6.23	138.174		7.19	6.36	145.416	17.8		6.83	6.46	142.513		6.75	6.33	135.233		6.67	6.11	124.503		6.89	6.32	137.602		6.93	6.54	148.204		7.36	6.43	152.149		6.83	6.68	152.385			140.04	10.1376
	5	7.02	6.22	135.796		7.65	6.52	162.602		7.47	7.25	196.321	18.1		7.75	6.58	167.774		7.35	6.93	176.492		7.05	6.39	143.933		7.33	6.54	156.758		7.16	7.04	177.431		7.85	6.95	189.587		7.95	7.21	206.637			171.333	22.5652
	6	7.23	6.85	169.625		8.16	7.12	206.833		7.84	7.56	224.042	18.4		8.48	7.02	208.949		7.69	7.13	195.468		7.79	6.58	168.639		7.47	7.03	184.587		7.31	7.27	193.177		8.24	7.18	212.396		8.38	7.57	240.108			200.382	22.7947
	7	8.44	7.48	236.111		8.78	7.73	262.315		8.58	8.33	297.678	18		9.12	7.65	266.863		8.19	7.51	230.958		8.27	7.34	222.776		7.83	7.41	214.965		8.44	7.47	235.48		8.48	7.84	260.614		9.84	8.27	336.493			256.425	37.4537
	8	9.27	8.18	310.139		9.39	8.29	322.66		9.57	8.41	338.434	19		9.28	8.15	308.2		8.26	8.04	266.97		9.05	7.48	253.176		8.33	8.13	275.294		8.62	8.34	299.785		9.35	8.24	317.421		10.74	8.69	405.521			309.76	42.8698
	9	9.88	8.48	355.237		9.74	8.86	382.293		9.25	8.96	371.302	18.6		9.38	8.62	348.488		8.81	8.34	306.392		9.46	8.34	328.998		9.29	8.65	347.551		9.19	8.65	343.809		9.84	8.59	363.037		11.66	9.16	489.17			363.628	48.9834
	10	9.92	8.96	398.197		10.22	9.46	457.302		9.7	9.45	433.117	19.2		10.42	9.38	458.399		10.21	8.64	381.086		10.22	8.98	412.072		9.84	9.19	415.524		9.34	9.16	391.839		10.82	8.92	430.454		12.51	9.42	555.046			433.304	49.9782
	11	10.84	9.46	485.044		11.38	10.12	582.738		10.15	9.87	494.391	19.3		10.6	9.99	528.941		10.95	9.41	484.801		10.85	9.81	522.081		10.74	10.01	538.075		9.96	9.79	477.304		11.04	9.53	501.331		12.71	9.89	621.596			523.63	46.9339
	12	11.41	10.6	641.014		12.16	10.78	706.547		10.51	10.32	559.67	19.4		10.8	10.21	562.918		11.14	9.82	537.128		10.93	10.48	600.223		11.1	10.3	588.8		10.92	9.96	541.641		11.42	9.97	567.579		13.56	9.9	664.508			597.003	56.4138
	平均值
	标准差			0
		PEG-PLG/PLL-RT/shPD-L1+Zeb								3
		1				2									4				5				6				7				8				9				10
	1	5.18	4.66	56.2		5.02	4.35	47.4955		4.98	4.4	48.2064			5.17	4.63	55.4144		4.79	4.39	46.2		4.92	4.24	44.2249		4.67	4.45	46.2388		5.36	4.46	53.3095		4.88	4.77	55.5171		4.74	4.65	51.2453			50.4052	4.47814
	2	5.79	5.39	84.3		5.78	5.21	78.4464		5.63	5.44	83.306			5.89	5.47	88.1171		5.78	5.33	82.2		5.48	5.35	78.4257		5.78	5.33	82.1017		6.18	5.31	87.1259		5.64	5.41	82.536		5.75	5.39	83.5248			83.0084	3.13737
	3	6.3	6.01	113.778		6.16	5.79	103.254		6.08	5.89	105.464	18		6.12	6.15	115.737		6.19	5.95	109.571		6.24	5.62	98.5433		6.16	5.82	104.327		6.33	5.94	111.673		6.13	6.06	112.558		6.47	5.66	103.635			107.854	5.58459
	4	6.54	6.12	122.4		6.68	5.98	119.44		6.43	6.17	122.392			6.68	6.31	132.986		6.28	6.11	117.4		6.25	6.16	118.58		6.27	6.12	117.42		6.43	6.17	122.392		6.34	6.27	124.622		6.79	6.15	128.407			122.604	5.00921
	5	7.12	6.34	143.096		6.96	6.27	136.809		6.99	6.88	165.434	17.7		6.96	6.39	142.096		6.57	5.84	112.037		6.21	6.04	113.275		6.38	6.16	121.046		6.53	6.29	129.177		6.73	6.25	131.445		7.18	6.15	135.783			133.02	15.8019
	6	7.15	6.94	172.185		7.79	6.1	144.933		7.28	6.89	172.798	17.5		7.16	6.64	157.841		6.64	5.86	114.007		6.35	6.13	119.307		6.74	6.17	128.292		6.82	6.56	146.745		7.14	6.41	146.685		7.22	6.29	142.826			144.562	19.9588
	7	8.23	7.13	209.194		8.44	6.32	168.557		7.87	7.05	195.579	18.3		7.36	7.27	194.499		6.84	6.49	144.051		6.48	6.23	125.754		7.39	6.34	148.523		7.08	6.73	160.337		7.21	6.58	156.084		7.48	6.44	155.111			165.769	26.278
	8	8.58	7.49	240.669		7.96	6.88	188.391		8.11	7.11	204.989	19.1		8.09	7.21	210.276		7.43	6.53	158.411		6.62	6.34	133.047		6.82	6.45	141.865		7.42	6.46	154.824		7.24	6.41	148.739		7.29	6.73	165.093			174.63	34.9001
	9	8.47	7.98	269.686		8.07	6.98	196.587		8.23	7.24	215.698	19		8.24	7.31	220.157		7.47	6.66	165.668		6.91	6.38	140.634		7.6	6.63	167.036		7.85	6.75	178.833		6.98	6.73	158.072		7.88	6.79	181.65			189.402	37.6088
	10	8.61	8.59	317.658		8.08	7.17	207.692		8.35	7.63	243.056	18.8		8.76	7.38	238.554		7.62	6.49	160.478		6.97	6.54	149.059		7.27	6.85	170.563		8.09	7.26	213.202		7.11	6.79	163.9		8.03	6.93	192.82			205.698	51.0671
	11	9.09	8.55	332.251		8.02	7.39	218.995		8.83	7.92	276.937	18.6		8.82	7.56	252.047		7.09	6.36	143.394		7.48	6.63	164.399		7.29	6.52	154.95		8.64	7.59	248.867		7.42	6.77	170.04		8.22	7.12	208.354			217.023	60.9534
	12	9.19	8.64	343.015		8.23	7.58	236.433		8.95	8.04	289.271	18.8		8.68	7.82	265.401		7.26	6.49	152.896		7.92	6.74	179.893		7.42	6.55	159.168		8.89	8.12	293.078		7.64	6.78	175.599		8.33	7.46	231.789			232.654	64.9136

## Sheet: Fig. 3d
Tumor weight (g)
PBS	2.93	2.67	2.83	2.54	2.42	2.24	2.44	2.67	2.78	2.6
Zeb	1.97	1.95	1.54	2.02	1.87	2.23	1.68	2.14	1.92	1.6
shPDL1	2.96	2.86	2.64	2.43	2.33	2.8	2.22	2.59	2.39	2.48
PLL-RT/shPD-L1	0.89	1.02	0.74	0.68	0.64	1.25	1.12	0.96	1.42	0.92
PEG-PLG/PLL-RT/shPD-L1 （PPD)	0.54	0.48	0.37	0.32	0.33	0.67	0.58	0.55	0.39	0.26
PEG-PLG/PLL-RT/shPD-L1+Zeb (PPD+Zeb)	0.08	0.06	0.05	0.03	0.05	0.11	0.16	0.12	0.07	0.18

## Sheet: Fig. 3f-l.
	PBS	Zeb	shPd-L1	PD	PPD	PPD+Zeb			PBS	Zeb	shPd-L1	PD	PPD	PPD+Zeb
PD-L1+(%)	8.99	24.8	8.29	7.32	6.4	8.16		PD-L1 (pg/mg tumor)	1.42571	2.1031	1.54952	1.31405	0.966667	1.07643
	9.39	32.3	9.48	5.87	5.21	7.34			1.45905	1.86738	1.35786	1.28643	1.015	1.03381
	8.24	26.7	8.68	6.77	4.88	7.13			1.52214	2.01476	1.32786	1.14881	0.964524	1.11167
	9.6	28.1	9.25	7.1	5.7	8.46			1.56324	2.23288	1.42166	1.42752	1.08267	1.18231
MAGE-E1(pg/mg tumor)	33.1815	45.3057	36.0617	42.0941	40.676	47.8325		CD146(pg/mg tumor)	34.1732	57.7165	37.5028	45.7705	51.5748	61.6198
	30.845	50.0882	34.1734	39.3093	40.4629	45.2461			32.2497	56.063	37.8965	43.4308	48.5489	61.1136
	32.2116	46.2601	33.0198	34.3196	37.5018	42.5863			38.1215	51.7773	34.9044	49.0214	49.6738	66.3667
	34.4329	53.2671	28.262	38.2982	39.2673	48.2672			36.2419	55.3214	32.2862	46.3892	53.4727	63.2789
TRP1(pg/mg tumor)	1.02825	1.254	0.988	1.09325	1.09975	1.31675		H2-Db(pg/mg tumor)	1.25874	1.9056	1.27385	1.33368	1.35471	2.20967
	1.08525	1.2025	1.04125	1.1335	1.13225	1.24775			1.26548	1.76699	1.16531	1.1533	1.27911	2.05595
	1.00075	1.219	1.07575	1.11325	1.156	1.26375			1.09923	1.84576	1.21696	1.23501	1.17211	1.88161
	1.10912	1.28354	1.03563	1.07356	1.16436	1.28234			1.18282	2.09419	1.12982	1.18287	1.25028	2.11322
H2-Kb(pg/mg tumor)	2.19638	2.54725	2.06599	2.13959	2.366	3.11618
	2.17115	2.50854	2.08553	2.18816	2.43158	2.85806
	2.25129	2.8634	2.2082	2.33475	2.27085	3.0151
	2.08672	2.92372	2.14522	2.26473	2.08462	3.2242

## Sheet: Fig. 4a-n
	PBS	Zeb	shPd-L1	PD	PPD	PPD+Zeb				PBS	Zeb	shPd-L1	PD	PPD	PPD+Zeb
CD80+MHCII+/CD11c+(%)	14.3	29.8	14.4	22.4	26.7	39.7			CD11b+Gr-1+/CD45+	10.8	4.985	9.4	7.5	3.905	1.6
	16.7	32.4	14.9	23.1	22.5	36.9				9.2	6.5	10.45	8	5.41	1.4
	15.4	30.2	16.8	24.6	25	35.4				10	5.315	8.8	8.4	3.6	1.34
	14.4	30.3	15.3	21.5	28.3	32.7				10.1	4.5	9.2	7.9	3.8	1.9
CD3+CD8+(%)	1.6	3.6	1.7	3.8	4.1	4.9			F4/80+CD206+/CD11c	61.8	43.8	61.3	55	38.6	26.3
	1.5	3.4	1.6	3.6	3.7	5.4				60.2	44.2	57.5	52.4	35.3	26
	1.2	3.3	1.4	2.7	3.5	4.6				58.4	41.5	59.8	51.1	36.1	29.4
	1.7	2.8	1.3	3.1	4.4	5.3				58.4	46.7	55.4	57.7	39.2	28.3
CD3+CD4+(%)	0.82	2.91	1.02	3.08	4.03	4.95			IFN-γ	0.41875	0.52625	0.55875	0.63875	0.68875	0.94375
	1.11	2.69	0.78	2.82	3.89	4.67				0.29125	0.58	0.42875	0.59375	0.73875	1.085
	0.93	3.23	1.2	3.31	3.76	4.74				0.53625	0.6525	0.54375	0.54375	0.777375	0.99875
	1.15	2.57	0.97	2.88	4.27	5.23				0.362818	0.621286	0.332879	0.562786	0.782456	0.953218
CD8+/Fop3+CD4+	3.72024	7.10921	3.82932	5.61377	8.42105	12.2462			TNF-α	0.401429	0.414762	0.425238	0.426524	0.489524	0.549048
	3.08299	5.60345	3.72024	5.15029	7.77575	10.2637				0.42	0.399048	0.359048	0.409048	0.463333	0.512857
	2.27441	8.0289	2.31992	3.42275	7.46587	9.89044				0.36381	0.443809	0.417619	0.392857	0.473238	0.569333
	2.1575	7.65306	3.15657	6.18079	7.20762	10.462				0.382105	0.432898	0.371218	0.382543	0.457856	0.514219
IL-6	0.259365	0.41127	0.17127	0.636032	0.88873	2.34444			GmzyB	3.47667	5.16667	4.16833	6.04167	8.94	10.3083
	0.204445	0.27381	0.168889	0.767143	1.02349	2.46				3.09667	5.23833	3.24667	6.375	7.99	11.8067
	0.141714	0.314762	0.27619	0.753333	1.07873	2.21143				2.94333	5.89	3.465	6.545	7.333	10.596
	0.273428	0.383412	0.21182	0.583213	0.931829	1.92343				3.68391	6.23483	3.82189	5.81581	7.1341	10.1128
IL-10	6.48889	4.76333	6.00556	5.06445	2.69444	1.79222			TGF-β	6.82286	5.04571	6.49714	4.85429	3.51714	1.47286
	5.69	4.52556	5.81333	4.78	2.37333	1.52222				6.02143	5.89571	7.48428	5.63757	3.87	1.31571
	6.06333	5.07333	5.20111	4.29333	2.83889	1.06				6.71	4.52143	5.44286	4.94	2.90114	1.12657
	5.89253	5.26383	5.74282	5.52868	2.72184	1.82543				6.3329	5.48268	6.26163	5.76363	3.32183	1.56354

## Sheet: Fig.5a-c
B16F10 VS B16F10
B16F10		Control
Number		1 (3897)					2 (3896)					3 (3893)					4 (3892)					5（3891）					6 (3894)					7(3881)					8(3884)					9 (3895)					10 (3885)
Day	16	6.8	6.4	139.264	20.4		6.2	5.8	104.284	19.8		6.4	5.4	93.312	19.6		6.6	5.8	111.012	19.4		7	7	171.5	19.4		5.3	4.8	61.056	19.2		5.5	5.5	83.1875	19.5		5.9	5.7	95.8455	19.2		6.4	6.4	131.072	19.7		5.3	5.1	68.9265
	18	11.2	9.4	494.816	20.1		9.3	8.8	360.096	20.1		8.9	8.3	306.561	19.7		8.7	8.6	321.726	19.3		9.3	8.8	360.096	19.5		9.3	8.4	328.104	19.5		9.2	8.3	316.894	19.6		7.4	7.3	197.173	19.5		8.1	7.8	246.402	19.6		9.2	7.9	287.086
	20	13.1	11.2	821.632	20.1		12	9.9	588.06	20.2		10.8	9.7	508.086	19.8		10.4	9.6	479.232	19.4		12.5	11.4	812.25	19.7		12.9	8.9	510.905	19.7		11.9	9.8	571.438	19.9		8.9	8.9	352.485	19.6		9.9	8.9	392.09	19.9		11.6	8.5	419.05
	22	15.4	12.8	1261.57	20.2		12.3	11.3	785.294	20.2		13.4	10.2	697.068	19.5		12.3	11.8	856.326	19.7		14.6	12.6	1158.95	20.1		13.2	11.2	827.904	20.1		13.2	10.4	713.856	20.1		12.4	11.8	863.288	19.9		10.7	10.4	578.656	19.9		12.8	10.4	692.224
	24	17.2	13.5	1567.35	20.4		12.9	12.8	1056.77	20.1		15.1	11	913.55	19.7		13.8	13.4	1238.96	19.9		16.5	14.2	1663.53	20.4		14.3	12.3	1081.72	20.2		14.6	11.7	999.297	19.8		13.7	12.7	1104.84	20		12.5	12.2	930.25	20.2		13.6	11.3	868.292
	26	18.4	14.9	2042.49	20.7		15.9	15.6	1934.71	20.4		15.4	14.4	1596.67	20.1		18.4	13.7	1726.75	20.3		16.8	16.6	2314.7	20.2		15.8	15.3	1849.31	20.3		14.3	13.6	1322.46	19.9		15	13.8	1428.3	20.7		14.9	13.6	1377.95	20.4		14.5	13.5	1321.31
	Tumor weight (g)
	Control	PPD+Zeb
B16F10 VS B16F10	2.36	0.15
	2.15	0.11
	1.95	0.08
	1.86	0.05
	1.82	0
	1.73	0.07
	2.96676e-09
[truncated: 7 more columns]

## Sheet: Fig.5e-j
	TEM gating CD8+T			TEM/TCM
	Control	PPD+Zeb		Control	PPD+Zeb
	22.8	38.3		1.29546	3.13934
	29.4	38.1		1.66102	2.72143
	24	41.2		1.77778	2.84138
	26.8	42.6		1.37436	3.90826
	TEM gating CD4+T			TEM/TCM
	Control	PPD+Zeb		Control	PPD+Zeb
	33	39.6		1.8232	3
	31.9	37.4		1.93333	2.23952
	28.8	36.4		2.18182	2.95935
	34	43.4		2.1118	2.72956

## Sheet: Fig.5k-p
MC38 VS B16F10
MC38		Control
Number		1 (1753)					2 (1759)					3 (1761)					4 (1757)					5（1768）					6 (1755)					7(1766)					8(1772)					9（1769）					10 （1767）
Day	16	6.4	6.4	131.072	19.4		5.9	5.4	86.022	19.7		5.3	5	66.25	19.5		4.6	4.4	44.528	19.4		6.9	6.7	154.871	19.1		6.4	6.3	127.008	19.3		6.4	5.5	96.8	19.5		6.4	6.4	131.072	20.1		7.5	6.3	148.838	19.2		6.3	5.9	109.652
	18	7.6	7.4	208.088	19.8		7.8	7.1	196.599	19.9		5.9	5.8	99.238	19.6		5	4.5	50.625	19.5		9	8.7	340.605	19.4		7.3	7.1	183.996	19.7		8.2	6.9	195.201	20.1		7.4	7.4	202.612	19.8		8.3	7.4	227.254	19.5		8.2	6.6	178.596
	20	10.7	8.8	414.304	19.7		9.2	8.1	301.806	20.3		8.7	6.8	201.144	20.2		8.5	8.5	307.062	19.7		10.6	9.6	488.448	20.2		11.7	8.9	463.378	19.8		8.9	8.8	344.608	20.2		9.3	8.1	305.087	20.3		9.4	8.4	331.632	19.6		10.3	8.4	363.384
	22	11.7	10.6	657.306	19.8		10.7	9.7	503.381	20.4		10.3	9.2	435.896	20.2		9.9	8.9	392.09	20.3		12.5	11.1	770.062	20.3		13.2	10.9	784.146	20.6		12.2	11.3	778.909	20.5		12.2	9.8	585.844	20.7		12.5	11.1	770.062	19.8		12.5	10.5	689.062
	24	12.8	11.7	876.096	19.9		11.8	10.9	700.979	20.6		11.6	10.8	676.512	20.5		10.9	10.8	635.688	20.5		13.6	12.6	1079.57	20.5		14.1	11.8	981.642	20.9		13.1	12.5	1023.44	20.7		13.1	10.7	749.909	20.7		13.6	12.2	1012.11	20.1		13.6	11.4	883.728
	26	13.8	12.9	1148.23	20.2		13.3	12.8	1089.54	20.7		12.9	12.7	1040.32	20.4		13.1	12.5	1023.44	20.6		14.3	13.3	1264.76	20.7		15.1	12.6	1198.64	21		13.5	13.1	1158.37	20.8		14.3	12.2	1064.21	20.9		14.4	13.5	1312.2	20.2		14.5	12.3	1096.85
		PEG-PLG/PLL-RT/shPD-L1
		1 (3580)					2 (3587)					3 (3589)					4 (1764)					5 (1771)					6 (1765)					7 (3598)					8 (3592)					9					10
	16	7.7	7	188.65	19.9		6.4	5.4	93.312	19.8		6.9	6.8	159.528	19.2		6.3	5.6	98.784	19.4		6	5.3	84.27	19.2		6.6	5.8	111.012	20.2		6.6	6.5	139.425	20.1		5.8	5.3	81.461	20.4		5.7	5.5	86.2125	20.3		5.6	5.4	81.648
	18	9.7	8.5	350.412	20.5		7.7	6.9	183.299	20.3		8.7	8.5	314.287	19.6		7.5	6.3	148.838	19.3		7.2	6.4	147.456	19.7		9.1	8.8	352.352	20.1		7.9	7.8	240.318	20.4		6.8	5.9	118.354	20.6		7.2	6.4	147.456	20.6		7.3	6.2	140.306
	20	9.9	9.8	475.398	21		8	7	196	20.2		9	8.7	340.605	2O.3		8.9	7.1	224.324	19.7		8.2	7.2	212.544	20.1		11	9.2	465.52	20.4		9	8.7	340.605	20.3		9.2	8.7	348.174	21.1		8.5	7.5	239.062	20.7		8.7	7.8	264.654
	22	11.5	11.4	747.27	21.1		11	9.5	496.375	20.3		12.3	11.8	856.326	20.4		11.2	10.1	571.256	20.1		10.4	9.9	509.652	20.3		12.6	12.6	1000.19	20.7		12.3	11.8	856.326	20.3		12.6	9.7	592.767	20.8		10.3	9.3	445.424	20.9		10.4	9.7	489.268
	24	12.8	12.6	1016.06	21.2		12.3	11.5	813.338	20.4		13.5	12.9	1123.27	20.6		12.5	11.8	870.25	20.3		11.3	10.8	659.016	20.2		13.7	13.4	1229.99	21		13.4	12.8	1097.73	20.6		13.8	10.8	804.816	21.1		12.2	11.6	820.816	21.1		12.6	12.1	922.383
	26	13.8	13.6	1276.22	21.2		13.6	12.7	1096.77	20.5		14.3	13.6	1322.46	20.7		13.7	12.9	1139.91	20.6		12.9	12.5	1007.81	20.4		14.3	14.1	1421.49	21.1		14.4	13.6	1331.71	20.8		14.7	12.1	1076.11	21.2		13.5	13.2	1176.12	21.4		13.6	13.4	1221.01
LLC VS B16F10
LLC		Control
Number		1 (1752)					2 (1773)					3 (1756)					4 (1754)					5（1763）					6 (1758)					7(1760)					8(1770)					9 (1774)					10 (1762)
Day	16	4.9	4.7	54.1205	19.5		4.4	4	35.2	20.2		6.4	5.1	83.232	19.8		5.5	5.3	77.2475	20		6.1	4.7	67.3745	19.3		5.6	5.3	78.652	19.4		6.5	5.7	105.593	19.1		6.8	5.8	114.376	19.4		6.4	5.5	96.8	20.2		5.6	5	70
	18	6.5	5.9	113.133	19.5		5.5	4.8	63.36	20.3		7.2	6	129.6	19.9		6.5	5.7	105.593	20.2		6.6	6.4	135.168	19.2		7.1	6.1	132.095	19.5		7.5	6.8	173.4	19.6		7.9	7.3	210.495	19.6		6.9	6.3	136.93	20.3		8.1	7.7	240.124
	20	8.9	8.2	299.218	19.7		8.2	8.2	275.684	20.5		9.5	7.9	296.447	20.1		8.6	6.6	187.308	20.1		8.9	8.8	344.608	19.5		9.8	9.7	461.041	20.3		10.9	9.9	534.155	20.1		12.5	8.1	410.062	19.9		12.2	7.6	352.336	20.2		9.8	8.6	362.404
	22	10.7	10.2	556.614	19.8		9.8	9.4	432.964	20.8		11.3	9.8	542.626	20.4		10.3	8.8	398.816	20.1		12.4	10.5	683.55	20		12.9	9.9	632.165	20.6		11.9	11.5	786.887	20.6		12.9	9.3	557.861	20.3		12.5	8.4	441	20.4		10.2	10.2	530.604
	24	11.9	11.3	759.756	20.2		10.7	10.6	601.126	21		12.5	10.8	729	20.7		11.4	9.9	558.657	20.2		13.7	11.6	921.736	20.2		13.9	10.9	825.73	20.9		12.9	12.7	1040.32	20.8		13.8	10.9	819.789	20.5		13.1	9.9	641.966	20.5		11.4	11.2	715.008
	26	13.1	12.8	1073.15	20.4		12.6	12.5	984.375	21.2		12.6	11.9	892.143	21.1		12.2	11.2	765.184	20.3		14.5	12.5	1132.81	20.3		14.6	12.3	1104.42	21.1		13.9	13.8	1323.56	21.1		14.7	11.7	1006.14	20.7		14.3	11.4	929.214	20.7		12.8	12.7	1032.26
		PEG-PLG/PLL-RT/shPD-L1
		1 (3819)					2 (3564)					3 (3801)					4 (3805)					5 (3582)					6 (3822)					7 (3802)					8 (3099)					9					10
	16	4.6	4.6	48.668	19.7		4	4	32	20.2		4.8	4.6	50.784	19.8		6.1	5.4	88.938	19.9		5.9	5.8	99.238	20.1		6.7	6.7	150.382	20.1		5.6	5	70	20.1		4	4	32	19.6		6.4	5.7	103.968	19.9		6.3	5.9	109.652
	18	6.5	5.8	109.33	20.2		5.8	5.4	84.564	20.3		7	6	126	20.2		8.5	7.1	214.242	20.2		7.8	7.6	225.264	20.4		8.1	8	259.2	20.2		7.3	7.1	183.996	20.2		5.4	5.4	78.732	20.4		8.3	8.3	285.894	19.7		8.2	7.4	224.516
	20	7.8	7.6	225.264	20.3		8.9	8.6	329.122	20.5		7.7	7.4	210.826	20.3		10.4	9.2	440.128	20.3		10.3	10.1	525.351	20.6		10.1	8.4	356.328	20.1		9.3	9.1	385.067	20.3		8.4	8.3	289.338	20.3		10.3	10.2	535.806	20.1		10.2	9.8	489.804
	22	10.2	9.8	489.804	20.2		10.3	10.1	525.351	20.6		9.6	9.6	442.368	20.4		12.3	11.3	785.294	20.4		12.4	11.9	877.982	20.7		12	10.2	624.24	20.4		10.4	9.5	469.3	20.2		10.7	9.6	493.056	20.4		12.8	12.6	1016.06	20.3		12.6	11.7	862.407
	24	11.3	11.1	696.137	20.4		11.5	11.1	708.457	20.3		11.2	11.1	689.976	20.3		13.6	12.9	1131.59	20.7		13.5	12.5	1054.69	20.8		13.1	11.2	821.632	20.6		11.5	10.6	646.07	20.4		11.9	10.7	681.215	20.2		13.7	13.5	1248.41	20.2		13.8	12.7	1112.9
	26	12.9	12.7	1040.32	20.5		12.7	12.4	976.376	20.4		12.4	12.2	922.808	20.5		14.8	13.8	1409.26	20.9		14.4	13.4	1292.83	21		14.2	12.2	1056.76	20.7		12.4	12.1	907.742	20.3		13.2	11.9	934.626	20.5		14.5	14.3	1482.55	20.5		14.7	13.8	1399.73
		PEG-PLG/PLL-RT/shPD-L1
		1 (3579)					2 (3584)					3 (3595)					4 (3591)					5 (3581)					6 (3599)					7 ()					8 ()					9					10
	16	0	0	0	20.1		0	0	0	19.8		0	0	0	19.5		0	0	0	19.8		0	0	0	20.2		0	0	0	20.6		0	0	0			0	0	0			0	0	0			0	0	0
	18	0	0	0	20.3		3	3	13.5	19.9		3	3	13.5	19.7		4	3.2	20.48	19.9		3.9	3.5	23.8875	20.3		0	0	0	20.5		0	0	0			0	0	0			0	0	0			0	0	0
	20	3	3	13.5	20.3		4.2	3.6	27.216	20.2		4.3	3	19.35	19.7		5	4	40	20.1		4	4	32	20.4		0	0	0	20.4		0	0	0			0	0	0			0	0	0			0	0	0
	22	4.3	3.8	31.046	20.5		4.8	3.7	32.856	20.4		5.9	4.6	62.422	19.9		4.9	4.3	45.3005	20.2		5.1	4.8	58.752	20.4		0	0	0	20.5		0	0	0			0	0	0			0	0	0			0	0	0
	24	5.8	4.7	64.061	20.6		5	4	40	20.5		7.3	5	91.25	20.1		5	4.5	50.625	20.3		5.9	5.7	95.8455	20.6		0	0	0	20.7		0	0	0			0	0	0			0	0	0			0	0	0
	26	6.5	5.3	91.2925	20.5		5.4	4.5	54.675	20.7		7.4	5.3	103.933	20.2		5.8	5.3	81.461	20.4		6.4	6.1	119.072	20.8		0	0	0	20.9		0	0	0			0	0	0			0	0	0			0	0	0
		Tumor weight (g)				Tumor weight (g)
		Control	PPD+Zeb			Control	PPD+Zeb
	MC38 VS B16F10 再挑战	1.32	1.43		LLC VS B16F10	1.25	1.38
		1.2	1.28			1.3	1.29
		1.24	1.35			1.11	0.94
		0.95	1.13			0.95	1.05
		0.98	1.03			0.81	1.02
		0.83	0.91			0.73	0.89
		0.39094				0.586444
[truncated: 7 more columns]

[truncated: 79 more sheets: Fig.6a-d, Fig. 6e-q, Fig.7f-h, Fig.8a-e, Fig.8f, Supplementary Fig. 3, Supplementary Fig. 4, Supplementary Fig. 5, Supplementary Fig.6, Supplementary Fig. 19, Supplementary Fig. 20&21, Supplementary Fig. 22&23, Supplementary Fig. 24&25, Supplementary Fig. 26, Supplementary Fig. 27, Supplementary Fig. 28, Supplementary Fig. 29, Supplementary Fig. 30, Supplementary Fig. 31, Supplementary Fig. 36 …]
